# Supplementary material for: Detection of Volatiles from Raw Beef Meat from Different Packaging Systems Using Solid-Phase Microextraction GC–Accurate Mass Spectrometry
Source: Foods. 2021 Aug 27;10(9):2018. doi: 10.3390/foods10092018 (PMC8468586; doi:10.3390/foods10092018)
Supplement: Supplementary file 1 [file foods-10-02018-s001.zip]

Archive with 1 entries (1 files):
- foods-1336114-supplementary.pdf
